# Supplementary material for: Gain of Chromosome 1q is associated with early progression in multiple myeloma patients treated with lenalidomide, bortezomib, and dexamethasone
Source: Blood Cancer J. 2019 Nov 25;9(12):94. doi: 10.1038/s41408-019-0254-0 (PMC6877577; doi:10.1038/s41408-019-0254-0)
Supplement: Supplementary file 3 — Supplementary Table 1 [file 41408_2019_254_MOESM3_ESM.xlsx]

## Sheet: Sheet1
	Supplementary Table 1: Patient Characteristics of Gain(1q) and Amp(1q)
	Characteristic		Gain(1q)		Amp(1q)		P-value*
	Age (years)	Median	64.5		61
		≥65	27	0.519231	17	0.653846	0.258
		<65	25	0.480769	9	0.346154
	Sex	Male	32	0.615385	11	0.423077	0.107
		Female	20	0.384615	15	0.576923
	Race	African-American	11	0.211538	6	0.230769	1
		Caucasian	37	0.711538	19	0.730769
		Unknown/Other	4	0.0769231	1	0.0384615
	Isotype	IgG	27	0.519231	10	0.384615	0.295
		IgA	14	0.269231	8	0.307692
		FLC	11	0.211538	6	0.230769
		Nonsecretory	0	0	1	0.0384615
		Oligosecretory	0	0	1	0.0384615
	Hemoglobin (g/dL)	Median	10.3		10
		<10	18	0.382979	11	0.478261	0.447
		≥10	29	0.617021	12	0.521739
	Platelets (x103/µL)	Median	189		162
		<150	11	0.244444	10	0.434783	0.108
		≥150	34	0.755556	13	0.565217
	Creatinine (mg/dL)	Median	1		1.11
		>2.0	4	0.0851064	4	0.173913	0.424
		≤2.0	43	0.914894	19	0.826087
	Calcium (mg/dL)	Median	9.4		9.5
		>10.5	7	0.148936	4	0.173913	1
		≤10.5	40	0.851064	19	0.826087
	Albumin (g/dL)	Median	3.8		3.74
		<3.5	18	0.409091	9	0.409091	1
		≥3.5	26	0.590909	13	0.590909
	LDH (units/L)	Median	160		148.5
		>ULN	3	0.0731707	1	0.0555556	1
		≤ULN	38	0.926829	17	0.944444
	β2M (mg/L)	Median	3.51		4.16
		>5.5	13	0.302326	5	0.238095	0.592
		≤5.5	30	0.697674	16	0.761905
	M-spike (g/dL)	Median	2.44		2.85
		>3.0	20	0.434783	10	0.454545	0.878
		≤3.0	26	0.565217	12	0.545455
	FLC Ratio	> 100 or < 0.001	28	0.608696	14	0.636364	0.826
		> 0.001 and < 100	18	0.391304	8	0.363636
	ISS	1	16	0.372093	4	0.190476	0.15
		2	14	0.325581	12	0.571429
		3	13	0.302326	5	0.238095
	R-ISS	1	11	0.268293	2	0.105263	0.145
		2	23	0.560976	16	0.842105
		3	7	0.170732	1	0.0526316
	Upfront Transplant	Yes	38	0.730769	20	0.769231	0.714
		No	14	0.269231	6	0.230769
	Maintenance	Yes	40	0.833333	21	0.807692	0.76
		No	8	0.166667	5	0.192308
	t(11;14)	No	44	0.846154	21	0.875	1
		Yes	8	0.153846	3	0.125
	t(4;14)	No	48	0.923077	24	0.923077	1
		Yes	4	0.0769231	2	0.0769231
	t(14;16)	No	48	0.923077	20	0.833333	0.253
		Yes	4	0.0769231	4	0.166667
	del(17p)	No	41	0.803922	25	0.961538	0.087
		Yes	10	0.196078	1	0.0384615
	del(13q)	No	21	0.411765	7	0.28	0.263
		Yes	30	0.588235	18	0.72
	Hyperdiploidy	No	23	0.479167	7	0.269231	0.079
		Yes	25	0.520833	19	0.730769
	del(1p)	No	40	0.833333	22	0.846154	1
		Yes	8	0.166667	4	0.153846
	Complex Karyotype	No	35	0.673077	16	0.64	0.774
		Yes	17	0.326923	9	0.36
